# Supplementary material for: Cancer-associated SPOP mutations enlarge nuclear size and facilitate nuclear envelope rupture upon farnesyltransferase inhibitor treatment
Source: J Clin Invest. 2025 Jul 15;135(14):e189048. doi: 10.1172/JCI189048 (PMC12259254; doi:10.1172/JCI189048)
Supplement: Supporting data values [file jci-135-189048-s120.xlsx]

## Sheet: Fig. 1A
Average nuclear area of each PRAD slide(um^2)
WT1	WT2	WT3		SPOP MUT
23.0351	22.5389	25.3563		28.3585
25.1303	25.7942	25.6713		30.9896
26.6083	26.5598	26.036		31.6528
27.6595	26.7602	27.3373		33.2401
27.8065	27.7534	28.4995		33.4701
28.5343	27.8585	28.6717		34.2278
29.0385	28.2026	28.9961		34.9962
29.2418	28.4718	29.0601		35.8194
29.2928	30.3005	29.1285		35.8595
29.5588	30.709	29.1446		36.2425
29.963	30.905	29.2817		36.9458
30.3492	31.6153	29.7613		37.4761
30.738	31.7747	29.8948		37.5045
31.5611	32.3361	29.9357		38.1191
32.1622	32.652	29.9623		38.7539
32.5053	32.7363	30.0085		41.2033
32.6607	32.8075	30.063		41.6343
32.9397	32.8816	30.2825		42.6208
33.0712	33.1716	30.3788		43.9784
33.1603	33.2027	31.2066		43.9856
33.1954	33.3118	31.2403		44.608
33.4551	33.5195	31.2847		44.8723
33.5336	33.5599	31.3654		45.1439
33.5565	33.7945	31.7178		45.4576
33.5712	34.0319	31.8183		45.6125
33.7557	34.0675	32.1092		46.1855
34.0298	34.1279	32.2006		50.4925
34.8088	34.3239	32.2558		52.3737
35.3696	34.5628	32.2769		53.6809
35.6186	34.5903	32.4885		55.2164
35.755	34.677	32.5016		57.4623
36.112	34.7726	32.5371		58.0055
36.411	34.7918	32.5414		58.3181
36.4207	34.8868	32.5477		59.6824
37.2263	35.1154	32.5937		60.8583
37.2267	35.1882	32.6108		61.5607
37.3662	35.7484	32.6905		67.5912
37.3914	36.0023	32.8193		67.632
37.4383	36.207	32.9254		68.4952
37.5223	36.41	33.1743		73.0851
37.7032	36.517	33.2276
38.0218	36.9634	33.33
38.107	37.1362	33.3826
38.2732	37.2634	33.504
38.4666	37.4124	33.5998
38.797	38.0023	33.8537
38.8063	38.0024	33.9172
38.8419	38.056	33.9835
39.2128	38.0824	34.0287
39.3876	38.3535	34.042
39.7011	38.5528	34.0555
40.0478	38.885	34.1007
40.5361	38.8882	34.281
40.5511	39.0088	34.4098
40.7384	39.2677	34.5403
40.8474	39.5694	34.6977
41.0319	39.5807	34.9463
41.1942	39.6023	34.9908
41.3894	39.7224	35.0226
41.3967	40.2141	35.0715
41.5034	40.3091	35.0906
41.5979	40.3886	35.2002
41.7186	41.1862	35.2614
41.8077	41.299	35.34
41.9897	41.4499	35.4156
42.0205	41.4788	35.5513
42.2179	41.8175	35.9891
42.2819	41.8519	36.0013
42.3129	42.0206	36.2171
43.0811	42.2525	36.3179
43.8933	42.3438	36.3671
43.9934	42.9946	36.4645
44.202	44.5131	36.4738
44.459	44.5232	36.5394
44.4679	44.9154	36.6612
44.6667	45.0439	36.6631
44.8645	45.4814	36.6787
44.9339	46.1363	36.6948
45.263	46.1561	36.7398
45.5257	46.5737	36.7935
45.773	46.7069	36.9245
45.862	46.7457	36.9314
46.0297	48.8817	36.9789
46.1862	49.7277	36.9955
46.3038	50.5932	37.061
46.6675	51.5459	37.065
46.8927	52.2745	37.1114
47.0086	54.5218	37.1181
47.1771	54.9889	37.1631
47.5819	54.9904	37.2306
48.3016	56.5164	37.5846
49.6329	56.8965	37.7363
49.9356	57.3924	37.8421
50.1129	58.0317	37.8786
50.345	58.0571	38.0217
52.3619	62.6999	38.1989
55.2874	63.7096	38.3833
56.6071		38.6174
58.8858		38.6839
74.9749		38.8265
		38.9953
		39.299
		39.4342
		39.4958
		39.5314
		39.7861
		39.8482
		39.8848
		40.2985
		40.4378
		40.4909
		40.5288
		40.7468
		40.7859
		40.794
		41.036
		41.1026
		41.3746
		42.0859
		42.5083
		42.6498
		42.9684
		43.0251
		43.1066
		43.4335
		44.3082
		44.3746
		44.4702
		44.5358
		44.7812
		45.0399
		45.3629
		45.5424
		45.6596
		45.8515
		45.9018
		46.1025
		46.445
		46.6562
		47.0518
		47.1396
		47.7038
		50.1064
		50.1267
		50.4383
		50.8162
		51.5579
		51.7592
		51.89
		52.3393
		52.3485
		56.853
		57.8607
		61.0597
		62.7036
		66.9012
		72.8001

## Sheet: Fig. 1B
Average nuclear area of each UCEC slide(um^2)
WT1	WT2	WT3	WT4	WT5	WT6	WT7		SPOP MUT
25.7454	24.7223	25.3804	35.7572	24.2111	23.6845	21.6439		31.7425
28.2296	27.8992	28.0581	38.6964	25.436	24.1016	21.7812		32.6658
28.6764	29.0425	28.3316	41.6665	26.989	25.2531	23.3622		32.6818
29.4282	29.378	29.0003	41.7988	28.0388	25.4328	24.9434		32.7182
29.4442	30.1921	29.387	41.9597	28.7696	25.8546	25.5364		34.4714
29.5227	30.4359	31.6573	42.5515	28.8616	26.535	26.8739		34.7411
31.0449	32.8115	32.3695	43.5432	29.1274	26.6759	27.446		35.3692
31.3884	32.8542	34.1065	44.3504	30.75	26.7286	28.2502		36.0749
32.6724	33.0492	35.1992	44.3841	30.9872	27.0571	30.1565		36.5751
35.3127	34.1671	35.889	44.8115	31.8195	27.6337	30.7412		36.6283
36.1573	34.1734	35.9611	44.9219	31.9237	28.1498	31.6061		38.36
36.5876	34.3493	37.4333	46.0304	32.2857	28.89	31.8559		38.5013
39.3391	34.355	38.0549	46.2109	32.3871	29.1742	32.041		38.773
40.7444	34.6083	38.2656	46.8589	32.549	29.3742	32.488		39.7884
41.1197	34.7694	38.6659	47.8843	33.1883	30.7223	32.6293		40.081
41.8005	34.9402	38.7586	48.3424	33.6674	30.9579	32.6826		40.5103
42.8202	34.9769	38.8896	48.439	33.6688	31.0328	33.1956		40.7209
43.0284	35.1	38.9466	48.5578	33.7403	31.4789	33.6642		41.029
43.7856	35.5404	39.0319	48.5635	33.9451	31.4941	33.8428		41.1912
43.976	35.8745	39.327	48.7412	34.1648	31.923	33.9508		41.2541
44.7712	36.3832	39.5009	50.2418	35.0163	32.1171	34.7357		41.9883
45.2028	36.455	39.6333	50.3213	35.3469	32.7044	35.4736		42.5218
46.7081	36.4633	39.7488	50.7581	35.5508	33.0242	35.9578		42.6574
47.7908	36.824	39.887	53.136	35.6457	33.9139	36.0385		43.72
48.4511	36.9934	40.3854	53.9742	35.948	34.2008	37.352		43.7933
49.3687	37.1033	40.941	56.3247	37.4589	34.4317	37.518		44.3171
51.4181	38.1594	41.2146	56.98	37.6259	35.6068	39.2184		45.1238
51.5267	38.2212	41.5897	57.7229	37.8289	35.9746	39.2309		45.3213
51.5962	38.2383	42.3447	58.0153	38.3741	36.0589	39.5029		45.8017
53.0306	38.453	43.1485	59.6485	39.038	36.1764	39.8311		47.3747
53.8203	38.5787	43.2169	60.161	39.6764	36.3614	40.3296		47.8092
53.8909	38.6086	43.668	60.3599	39.7886	37.047	40.4306		48.269
54.7249	38.9855	45.2932	63.0475	40.6907	37.3168	40.5806		50.0611
55.0798	39.2664	45.9013	64.96	42.1329	37.4392	40.9767		50.0734
58.4729	39.7508	47.0412	68.1249	42.258	37.7308	41.1149		51.2025
60.069	40.548	47.1837	72.9706	42.4003	38.38	41.2024		51.3967
60.3334	40.8454	47.2833	77.1378	42.4099	39.2251	41.5932		52.4987
61.6716	40.9211	47.3977	77.4047	42.4159	40.6888	41.8427		52.535
61.8679	41.2778	48.1068	79.5953	42.6119	42.3117	42.2066		52.8983
70.2761	41.3472	48.3212		43.5006	43.177	42.3606		54.5829
70.8374	41.4451	48.9759		44.9332	44.9633	42.3657		54.7399
71.5397	41.5704	50.1208		45.2168	45.1634	43.3275		56.0948
82.4057	41.5804	51.8786		46.4021	45.6759	44.4643		57.574
	41.8226	54.1924		46.5704	47.4829	44.5679		62.2817
	41.914	54.7529		46.8554	48.3521	45.4053		64.8724
	42.2894	55.6412		46.8785	54.3002	46.7323		65.7315
	42.717	58.5555		49.8521	55.1992	46.8737		67.7312
	42.809			50.5189		47.074		74.0746
	42.8638			50.6835		47.3693		76.4442
	43.2315			50.794		47.9487		83.989
	44.3208			51.4484		48.2728		134.534
	44.5678			51.6902		49.664
	44.6242			53.6419		49.6883
	44.9008			55.4462		51.2836
	45.3228			57.4505		51.6141
	46.0443			66.2899		52.6196
	46.2277			76.696		52.7006
	47.4393					53.03
	48.0465					54.1192
	48.1408					55.6381
	48.2547					56.426
	48.8429					58.1745
	49.0473					58.5603
	49.184					58.8506
	49.3511					61.7138
	49.7285					62.0474
	50.9414					65.559
	51.5352					66.6521
	51.5453					66.8975
	52.2452					67.6022
	52.2833					68.6926
	52.7052					76.18
	53.8017					86.2862
	54.684
	54.6978
	54.9786
	55.0824
	55.2837
	56.1262
	56.2962
	57.2443
	58.1246
	59.0334
	59.6788
	59.6826
	59.9661
	60.9607
	61.3665
	61.8568
	62.1973
	65.1262
	67.1788
	68.2239
	71.0701
	73.2194
	75.6375
	80.1108
	95.5

## Sheet: Fig. 1D
Patients tissue Nucleus Area (µm2)
SPOP WT	SPOP mutation
29.5651	25.3009
30.6951	31.6054
31.0882	37.8833
29.9331	36.6023
33.8055	37.3038
36.9435	33.2979
35.8582	35.3457
35.2238	35.4257
29.037	29.7691
31.641	31.7127
31.8802	45.3721
32.7759	32.4372
18.5133	43.9778
25.6805	26.9875
28.4025	55.0379
20.286	40.2348
25.7426	39.7029
27.7015	28.3067
28.7153	32.4212
23.4041	30.0327
29.8836
28.1947
27.1039
26.5306
30.6665
29.206
31.3862
26.5226
32.3844
24.0785
19.1921
19.205
21.8288
27.8586
29.7123
29.7674
30.2853
31.332
25.5826
27.362
30.9295
26.6297
27.0314
21.2474
16.4137
18.2462
21.2585
21.2593
22.3837
18.6395
22.0782
25.4954
26.7307
30.0851
27.8059
29.2117
31.1458
34.3986
32.8908
30.1338
24.8848
28.3465
27.8789
23.2256
26.6564
24.4588
19.459
28.0569
30.9811
30.0588
33.312
28.5636
28.1286
26.9433
30.4905
28.8287
40.1829
52.4027
45.0681
55.7939

## Sheet: Fig. 1F
PC-3 Nucleus volume(µm³)
SPOP WT	SPOP F102C	SPOP F133V
1986.74	2041.21	863.274
1043.58	1689.71	1582.34
2014.89	1854.04	3904.68
1238.7	2535.68	1715.62
1808.67	7778.74	5224.02
1011.46	1998.99	1923.41
1219.41	4092.94	3014.5
1073.96	1582.25	1503.86
1645.5	1872.23	2243.29
2209.1	1834.75	2801.75
1202.19	2571.36	924.203
2009.42	2516.56	1868.36
1936.9	1790.62	1784.58
1076.03	1985.33	2809.61
1886.57	4113.8	1816.7
1282.08	1652.95	1913.56
2365.31	4244.76	1834.5
1290.85	2097.09	1906.27
1747.08	2154.87	2145.44
1806.1	1956.52	1766.12
1302.61	2419.87	2924.93
1497.82	2285.59	2038.15
1150.62	2606.46	2399.75
1757.43	2715.41	2372.43
1516.28	2314.23	2257.86
1402.61	2624.84	1774.4
2203.72	1806.52	1535.32
1264.36	1623.07	2722.36
1637.97	1760.16	2816.65
1673.23	1958.01	1851.14
1443.34	2447.43	1732.92
990.099	2248.34	1945.93
1195.57	2065.8	1640.7
1254.1	1852.38	1779.03
1144.41	1606.84	1402.12
1107.9	1637.8	2552.49
1350.21	2331.54	2104.54
1232.57	1411.72	1496.99
969.403	1736.15	2634.61
1096.73	2714.08	2712.26
598.364	1477.7	1873.41
2593.96	1655.35	1378.03
1803.12	1682.51	1908.09
1724.56	1657.17	1672.99
2149.24	1857.76	1728.7
2109.84	1685.24	2670.95
1439.04	2844.13	1713.96
1640.37	1357.83	1389.53
1951.39	1342.1	1420
1296.4	1635.9	1815.46
1872.33	6319.09	1458.82
2057.02	1583.66	1965.35
1340.94	1233.98	2471.19
2563.74	1377.86	1524.97
1466.85	1400.79	1830.03
2331.12	2539.57	1777.87
1323.06	1450.38	1410.06
2029.04	1423.14	1324.38
2446.19	1407.33	1602.29
1782.34	1089.27	2237.08
1289.7	2560.6	1617.11
1398.47	2253.39	728.915
2466.56	1328.52	2233.27
137.339	1163.12	1668.52
2607.54	2502.48	1460.4
1409.65	2415.4	2881.14
1352.28	884.881	1476.13
1477.28	1589.13	1375.63
1094.49	2103.71	1582.01
1930.36	1426.04	1021.47
1237.29	1511.14	2323.92
2236.58	1428.77	1608
1198.22	1359.57	2343.46
1325.54	1434.07	2980.07
1410.73	1262.38	2037.9
1390.11	1332.49	1406.75
1027.77	1110.3	1408.82
1104.84	2019.77	1765.54
1071.36	2105.45	2178.72
1353.69	1368.59	1916.7
1408.24	1188.53	2088.15
1448.48	1676.22	2082.11
897.464	2317.46	2085.58
607.222	1120.15	1026.19
1533.83	920.643	1351.78
793.404	1239.53	688.103
1033.56	1161.21	542.071
987.285	1539.04	645.055
870.642	1615.29	1081.41
834.548	1492.43	1134.72
1042.92	1381.92	1305.09
959.966	2194.28	1004.42
513.676	1593.02	2396.44
1219.99	1142.01	1389.2
961.125	1173.05	2266.14
867.744	1225.79	2303.89
1245.74	1427.45	2818.64
1785.66	2441.56	2013.15
1659.99	1334.56	1118.83
967.003	1271.4	2668.14
1270.82	4340.38	1200.29
938.69	1422.65	1891.62
904.832	2370.36	1591.61
893.987	1339.2	1451.29
1198.72	2135.25	1702.62
952.598	1872.5	1224.96
885.543	1269.66	1367.1
1445.25	3533.07	1297.81
1773.98	1588.96	1221.98
1575.88	2655.39	1985.17
1117.59	2343.62	2166.71
746.051	2161.91	1254.18
841.833	1390.28	2301.82
857.396	996.391	1739.46
728.584	1246.65	1725.72
863.522	2257.69	1999.9
1765.7	2556.29	1360.14
855.078	1558.99	1204.51
936.29	1756.43	917.166
1509.32	1362.88	1204.01
1046.23	1395	1570
1632.09	1468.26	1505.02
1730.6	2634.44	1710.4
1636.73	1459.07	2179.96
1024.21	1703.29	1385.23
1596.08	1295.32	1646.66
816.418	1231.5	1190.6
781.235	1411.89	1172.72
1684.74	2413.39	1169.66
600.931	1642.36	976.192
1131.83	1859.25	4429.12
1082.32	1644.67	1178.1
1393.76	1229.18	1277.44
991.424	1869.76	2064.39
1785.99	1794.27	1257.16
670.056	1600.3	1886.65
1103.76	1990.88	1195.82
1167.42	2389.82	1965.46
1597.74	2233.02	1043.99
1577.54	2097.26	1343.09
1154.67	1486.72	1042.01
2091.21	3182.31	1907.51
1075.86	1568.93	1188.53
1939.8	1554.52	1539.21
913.524	1625.22	2413.24
1051.61	1365.03	1724.15
1090.6	2035.58	1639.04
1623.15	1725.55	2192.21
1779.78	1488.38	1708.42
728.998	1812.23	1142.26
1586.56	1364.53	917.663
1449.47		1996.26
1005.75		2421.44
1050.2		2184.59
1161.21		1839.88
1492.68		2465.07
1178.19		1879.04
1129.59		2077.8
1001.61		1608.66
2015.88		533.71
1090.76		694.311
985.712		1564.79
1935.66		1745.75
1485.65
2185.09
1026.86
1056.58
872.629
1018.91
1211.88
830.574
874.284
935.71
1975.98
1677.71
1993.11
1252.44
1181
960.877
1960.91
1995.51
2176.98
1142.75
1799.4
932.068
1179.01
1277.36
1034.31
1075.53
1071.64
961.622
1061.13
896.139
1074.95
1389.78
1229.26
1067.59
1496.41
1550.3
1144.99
1122.55
1676.71
1039.94
1251.12
1280.67
578.91
1271.73
1139.86
1183.07
1912.15
1465.61
1366.19
1209.97
1132.32
1312.21
1071.72
1699.15
1370.58
1186.13
1341.19
1070.07
2147.84
1008.97
894.152
1726.3
1104.76
1176.78
1062.29
1040.43
1097.64

## Sheet: Fig. 1H
PC-3 Nucleus volume(µm³)
sgCtrl	sgSPOP
351.03	959.474
373.106	1035.35
1341.66	1144.06
810.34	1072.55
886.041	1038.05
697.958	1848.4
805.617	346.14
990.862	731.408
1104.9	1561.42
1165.21	1866.04
840.528	1114.85
2065.78	900.987
787.793	1395.65
3838.8	1091.4
721.427	2268.03
1458.91	844.836
1549.17	417.54
847.594	1350.94
768.14	1177.03
969.246	1710.87
1001.4	745.896
804.746	3540.83
1069.07	2404.46
533.463	1039.41
660.636	823.627
400.249	779.441
1109.88	858.768
725.62	474.136
2101.77	955.042
1534.2	657.957
1641.84	627.562
744.422	619.575
2812.77	1521.12
445.44	1222.43
689.568	1463.34
1216.87	1501.59
1027.97	1160.68
975.593	1313.66
394.159	629.137
782.983	2314.03
1187.9	1429.93
902.252	1794.78
1246.36	906.801
1168.02	2045.53
898.252	1300.51
1055.31	1903.16
1771.24	814.729
1339.3	1412.84
1715.47	1243.74
1617.8	1147.03
444.317	1468.07
1587.02	3372.13
1018.68	1136.38
1106.7	941.098
1238.46	1319.33
759.965	1394.53
1556.75	1088.82
544.331	582.401
845.446	956.682
971.89	1059.42
709.718	1327.76
834.865	1493.75
654.369	1643.84
389.179	1828.36
1106.56	596.531
476.377	1802.5
506.511	1844.71
638.781	962.441
1261.48	2299.47
1305.59	1298.15
457.114	2107.06
1243.06	1487.66
759.6	1115.55
752.3	2009.19
1603.25	456.672
586.172	2365.88
1325.49	442.866
716.756	1541.9
1310.99	831.15
642.346	1888.69
1266.53	2507.37
1068.39	1139.17
1005.54	593.867
910.006	688.092
749.509	2128.28
976.655	2456.3
481.708	3532.83
1026.62	2078.88
2811.5	2206.91
1339.74	2056.77
734.637	858.922
1967.27	580.032
1329.6	2368.32
1603.09	1975.8
541.499	1480.81
1074.81	413.919
811.712	941.749
962.25	2150.44
751.573	1131.51
1239.33	1980
766.185	371.282
1327.83	2158.2
1105.32	374.282
1063.07	1542.49
791.741	864.324
1120.54	1748.33
487.582	2418.56
1623.6	1148.24
1093.74	623.567
1202.22	703.913
1692.82	1943.22
699.499	2446.17
992.998	1685.1
1051.1	2011.1
964.493	2005.41
1666.95	2024.8
794.829	809.75
1294.95	582.951
883.607	2222.58
815.826	1804.74
853.285	1264.43
624.687	462.597
1122.2	1079.73
2267.04	2131.93
424.096	1046.18
1131.09	1131.16
1713.56	1029.95
730.066	1498.72
304.373	2107.92
1071.66	1525.35
385.867	1534.2
1603.4	1338.59
1207.76	2493.77
967.529	1662.79
754.12	1331.05
947.39	2181.11
1210.61	1263.53
1084.95	1184.08
672.064	2169.43
1461.18	3558.4
959.353	1301.25
935.874	1867.28
1110.7	1646.4
908.712	839.322
890.023	1898.81
1451.65	1595.81
843.556	1082.12
891.693	1382.24
1023.92	704.659
1020.43	1913.3
967.133	416.167
1581.1	2784.81
309.779	293.099
882.71	763.217
1018.28	988.432
742.843	458.731
1228.72	1842.67
293.125	328.018
1997.46	914.399
1097.32	1182.67
1637.59	1834.48
393.086	1301.79
1864.62	1061.46
717.236	2011.93
1490.52	1019.02
2031.7	1348.17
1014.12	1422.6
1779	961.288
600.533	493.26
823.325	1387.08
1291.02	1293.6
1664.1	2342.56
1183.38	962.613
598.39	1238.71
1507.79	1684.2
1007.96	1467.89
761.184	2000.57
1059.12	2698.37
1166.62	1521.9
1516.99	1972.87
1215.87	958.322
1062.79	1855.37
775.615	685.144
880.149	1171.75
747.933	591.758
1429.02	1406.48
828.337	1284.88
1200.38	1608.12
1190.17	1763.24
616.371	347.314
1641.37	1708.28
1312.74	697.69
1071.94	1339.89
850.753	2509.64
894.65	2561.53
1101.59	486.947
1347.85	395.532
321.234	1984.18
908.062	1565.29
396.811	1775.76
	1285.06
	2551.04
	882.357
	2361.21
	2098.72
	1904.61
	1664.18
	1984.39
	2183.27
	2258.61
	1891.38
	1236.91
	1800.68
	1181.79
	1633.8
	1639.91
	1792.96
	1900.47
	1010.12
	821.282
	511.044
	1558.52
	2213.22
	1179.67

## Sheet: Fig. S1D
HeLa Nucleus volume(µm³)
SPOP WT	SPOP F102C	SPOP F133V
748.121	1136.46	918.822
797.047	2518.3	1032.48
1848.16	3725.7	1060.38
1086.63	2496.94	905.163
691.911	2695.21	1284.98
1187.37	2497.85	982.649
734.876	2318.37	876.188
757.227	1502.2	1078.6
1442.23	1651.46	909.55
1443.92	1403.85	1099.46
843.737	1202.52	2086.66
824.365	2494.87	770.224
576.923	1445.66	1812.89
825.193	1587.64	991.341
778.172	2580.05	1798.82
1060.96	1182.74	995.729
837.942	1988.48	1731.51
952.267	1335.48	805.077
673.946	1041.09	981.573
911.454	1690.62	2185.5
986.126	1606.01	1356.31
982.235	1363.79	766.168
662.853	1075.53	1389.78
572.039	1440.61	1180.17
806.815	1405.18	1151.03
784.96	2012.73	818.322
1944.44	2366.55	1221.23
773.784	2977.58	1300.71
621.296	2688	825.524
784.629	4283.26	1150.45
718.733	2017.7	766.996
615.087	2645.7	1407.99
637.439	2682.95	1828.46
1089.03	1815.95	1618.51
772.46	2226.56	2085.09
667.158	1273.97	2306.53
798.785	2024.41	2556.13
656.562	2129.96	2531.71
794.149	2491.06	1498.39
465.082	1398.39	1293.34
774.115	1479.11	1314.86
699.278	2330.62	2580.72
596.792	1817.36	1985.83
833.72	2755.47	2828.99
571.708	1430.68	1332.58
1006.9	1513.38	2396.77
977.019	1936.07	2421.94
932.73	1536.06	2261.75
950.694	2738.5	2003.21
1600.05	2640.24	2446.61
1547.73	1940.96	2044.36
1018.99	2517.88	1359.15
1417.18	2620.29	1920.1
1034.55	2849.85	1457.09
1411.14	2659.61	2926.75
1023.63	3436.46	1952.88
969.817	1370	2088.07
970.893	1794.18	1120.48
1838.55	1668.35	1555.35
929.336	1517.43	1845.01
864.019	1864.47	1374.47
1024.04	2532.7	1286.72
1759.83	2231.86	1897.33
1655.93	1610.15	1897
1301.86	1673.57	1064.77
973.294	2284.76	2560.93
1369.17	1581.68	2500.83
842.081	3864.45	1442.68
885.874	698.451	1240.02
999.04	2630.55	1854.62
965.264	2319.03	1718.25
1047.25	1585.57	1152.44
840.922	2628.4	1256.42
317.064	1162.62	1206.41
1002.43	1393.76	1108.07
997.053	2079.29	1849.98
569.638	2050.9	1581.51
375.178	1203.85	2084.76
980.165	1424.72	1368.26
888.275	1252.94	1406.5
1065.85	1127.11	1898.25
1038.25	1035.25	1564.04
1820.84	2713.58	3808.57
817.66	2371.6	1245.16
849.449	1429.35	1679.28
1051.03	1521.66	696.133
840.177	1717.28	1737.56
1041.67	2040.71	1197.06
1893.19	1941.29	1912.56
923.706	1832.26	1346.9
1106.33	1873.41	1827.3
1208.57	1674.39	1229.01
967.003	1969.19	2009.84
1527.45	1899.24	1394.42
1384.81	1499.8	874.533
805.573	1459.32	1695.5
1108.81	1715.21	1356.75
989.603	1413.29	1056.99
831.154	2344.95	1206
1323.89	1551.38	1315.44
1098.63	1490.03	1234.73
1050.2	2114.89	1354.6
1091.51	2458.03	2259.68
1076.53	2699.68	1208.24
884.881	1705.19	1066.26
1357.58	1735.9	1347.31
990.679	1693.77	1665.2
875.443	1610.82	2157.94
942.167	1680.93	1058.31
971.473	1248.63	1295.32
839.846	2891.82	1284.4
833.14	2225.82	1137.25
888.606	2557.7	1863.56
1281.83	1501.29	1041.51
1284.07	1547.49	1770.42
1052.44	2631.46	1292.59
928.756	2136.41	1163.2
853.174	2787.18	1197.23
990.596	2282.11	1019.32
1206.91	5433.63	1289.94
1056.49	2462.42	1412.88
1095.73	1910.83	1238.37
866.503	2045.76	1363.37
1251.45	1364.95	1612.14
845.475	2517.55	1741.95
862.86	2034.42	1320.49
1062.45	1361.06	1837.56
1067.92	2056.53	1612.06
2835.77	1376.37	1935
1138.2	2202.31	2604.97
1444.58	2488	1151.2
788.603	1340.36	2214.4
832.395	1911.74	1518.35
1193.83	1719.43	1685.32
1724.48	1766.78	1700.47
2350.24	1830.11	2304.71
1258.4	1746.83	1554.27
1998.99	1955.36	1514.7
1884.09	1595.83	2571.61
1558.08	5761.78	1483.41
1707.26	2851.25	1717.44
1189.44	2796.62	2057.27
1267.25	1614.38	1375.38
1377.28	1512.14	2595.7
1121.64	1791.12	1921.42
2333.27	1750.8	1509.16
1073.05	1961.41	386.685
1249.05	1713.72	1598.56
1171.48	1676.05	1133.48
2309.18	3026.26	1746.75
1313.12	2423.59	1747.66
1506.92	1926.39	1796.33
993.245	1823.49	1295.49
1484.16	2099.08	1658
1926.55	2338.07	1246.73
1161.96	4733.19	1200.87
1378.11	1472.9	1735.82
1971.92	1600.55	1541.28
1139.19	1084.47	1400.3
1713.96	1811.82	1220.74
1169.49	4077.7	1435.06
1154.01	1495.99	1210.39
1638.22	1719.59	1902.71
1251.53	1446.24	896.388
1349.8	1950.89	1962.32
1626.54	1882.51	1656.02
877.513		957.317
1772.58		1784.99
2219.53		1171.73
2544.29		1289.12
914.931		1181.08
1062.55		1140.35
1020.32		1206.5
856.486		1033.4
1233.07		1335.56
1043.5		1121.89
942.333		1216.85
1333.32		1263.04
926.273		1271.15
1782.01		1018.74
985.712		1288.87
873.456		1311.72
919.981		1251.37
1004.75		1117.92
1244.99		1420.41
1514.62		1673.07
1370.99		1269.25
1838.06		902.348
1105.91		1124.46
1087.54		1063.61
1383.24		1179.34
2095.02		1255.92
955.164		954.585
858.886		1464.37
943.74		1334.23
789.679		1472.48
		1274.05
		1148.96
		2988.59
		1160.22
		1282.91
		1318.42
		2194.53
		1040.18
		1370.24
		2255.62
		1798.74
		1837.15
		1984.92
		3712.54
		2101.06
		1215.69
		2239.56
		1917.53
		1290.77
		1284.31
		1481.92
		2446.85
		2067.12
		1329.85
		1509.4
		1098.22
		1993.03
		1516.94
		1135.88
		2119.36
		1639.38
		1480.68
		1087.29
		2358.44
		1590.53

## Sheet: Fig. S1H
HeLa Nucleus volume(µm³)
sgCtrl	sgSPOP
1024.87	4979.64
1699.83	2019.87
853.258	958.43
1169.57	5715.92
1728.28	2643.18
806.487	2004.7
1042.69	2645.03
1408.92	1797.64
817.575	1944.56
824.698	1787.32
1053.68	1686.31
1190.03	1774.31
1119.01	1946.23
1014.79	1235.31
814.331	1926.59
1157.07	2224.55
1030.53	3172.7
911.945	1757.85
2159.15	1305.3
1155.39	1031.34
1044.32	1995.78
1552.57	1536.98
1784.18	1587.49
1208.47	1894.11
1183.81	1100.08
1883.38	1061.02
1416.71	1629.57
1650.83	1690.12
905.477	1795.85
1126.23	1844.93
970.172	1721.39
979.172	1636.17
836.123	1558.91
1290.59	1932.4
1464.52	1764.62
1226.29	1355.37
1442.36	1264.22
2356.55	1219.01
1017.07	1218.16
1242.2	1800.89
1085.91	1619.99
1380.58	1305.74
1038.9	1620.78
1411.92	1617.64
1660.62	810.22
1063.48	1424.96
1171.4	1448.47
979.215	1407.58
2107.58	1199.09
1729.08	2711.97
879.895	2539.19
946.997	1554.58
1338.71	1414.76
1549.32	1651.14
1646.57	1569.92
1020.16	1441.98
1061.16	1075.76
1113.06	1098.7
1111.53	1576.6
877.207	3881.12
851.01	1652.41
1318.46	1811.62
868.784	1648.93
865.345	1725.72
904.572	1269.13
2132.29	1032.82
1164.93	1569.14
1200.66	1374.04
2206.62	2560.9
1250.24	4074.06
938.488	3699.58
1107.67	4124.92
1944.89	2338.62
1534.66	2004.02
1661.41	4238.51
1881.57	2064.08
1329.6	3170.54
960.798	2051
1144.2	1321.68
1054.76	1847.06
1284.19	1399.05
1389.21	1903.04
933.918	1826.29
2048.12	826.078
1370.62	1691.23
1298.88	1927.75
1187.2	1692.99
1157.77	1368.4
945.686	1688.21
1565.11	1833.96
1043.64	1556.75
1428.12	1737.58
1269.71	2565.29
984.88	1828.74
1861.49	1171.96
906.513	1302.67
1726.04	1091.82
1342.83	1504.12
1178.45	2256.17
932.871	1590.13
1574.42	1226.86
1567.74	2378.62
1295.24	2389.5
1405.63	1447.87
1614.04	1001.27
1108.77	1179.71
1018.55	1010.23
1478.95	902.121
1213.17	979.967
2541.01	1861.82
991.531	1322.41
1786.28	975.196
1623.76	1606.05
1194.84	913.24
963.702	907.937
803.504	1026.89
890.923	2398.26
1345.49	1887.67
834.865	1708.77
1354.34	2193.59
1131.93	1833.15
962.912	1102.28
1451.34	1803.16
1023.66	907.288
1018.82	1079.6
990.2	1007.96
822.321	1173.79
840.4	1213.88
969.776	803.006
1247.37	1194.13
1035.52	3563.92
1401.89	1574.11
1377.16	1350.36
819.82	1926.75
1242.48	2399.33
1593.57	3582.28
1824.98	1524.05
1299.61	1431.43
1398.9	1944.06
932.481	1403.98
1922.1	3085.2
1946.56	1116.38
920.116	1278.54
1871.85	1395.32
1005.41	1871.52
1144.76	1602.62
901.604	1630.2
882.326	1220.44
1647.84	1301.51
1828.9	1239.61
1520.52	942.546
979.044	1130.54
1744.01	1833.32
1495.86	2273.18
844.44	1978.99
1722.04	2282.31
1234.59	2452.97
1134.58	2329.42
2701.55	2053.21
919.47	1538.21
1752.7	2378.97
842.922	1393.83
1669.17	1659.2
930.263	883.254
802.509	1120.26
921.283	1893.45
989.132	1480.77
1103.25	1851.32
1427.83	1915.79
1119.29	1911.32
850.252	1801.54
882.71	2008.07
1125.67	1199.52
853.414	1477.88
1373	2690.02
830.089	1825.96
1004.61	2226.98
1026.49	2041
1350.65	1337.53
974.006	1874.82
1042.02	2208.7
949.621	1661.57
1614.67	2313.33
1601.06	1859.2
1323.29	1699.67
1008.09	1650.67
881.689	1534.82
983.821	1067.16
1565.88	2333.67
1057.22	1140.85
1114.86	1778.51
1081.93	1398.45
1301.07	1875.8
1044.59	1836.74
1139.18	2137.79
2657.96	1914.8
1017.88	1948.23
874.91	1776.58
1507.64	1116.24
1941.06	1968.28
1124.7	1211.17
1612.32	2268.62
1164.65
2162.43
1542.84
835.995
989.402
875.546

## Sheet: Fig. 2C
Relative LMNB2 protein level
Time(hours)	EV			MYC SPOP
0	1.10341	0.955942	0.94064	0.96637	1.07253	0.961102
4	0.822437	0.792419	0.798425	0.900196	1.03225	0.894371
8	0.748961	0.785838	0.781031	0.913681	0.993371	0.907968
12	0.354121	0.4022	0.351409	0.719693	0.763273	0.718574
16	0.528583	0.558859	0.527261	0.745326	0.82566	0.74331
24	0.083342	0.0885056	0.0880366	0.452857	0.462033	0.451273

## Sheet: Fig. 2E
PC-3 relative LMNB2 level
WT			F102C			F133V
0.98	0.975	1.045	0.993	0.741	0.95	1.392	0.994	0.815

## Sheet: Fig. 2G
PC-3 relative LMNB2 level
sgCtrl			sgSPOP 1			sg SPOP 2
0.9	0.94	1.16	1.342	1.19	0.987	1.15	0.996	1.129

[truncated: 30 more sheets: Fig. 2K, Fig. 2I, Fig. 2M, Fig. S2B, Fig. S2D, Fig. S2H, Fig. S2J, Fig. S2L, Fig. S2N, Fig. S2P, Fig. S2R, Fig. 3H, Fig. S3B, Fig. 4I, Fig. S4G, Fig. 5H, Fig. 5J, Fig. S5F, Fig. S5H, Fig. 6A …]
